# Supplementary material for: New Therapeutic Method for Alleviating Damage of Acute Kidney Injury Through BCL-2 Gene Promoter I-Motif
Source: Int J Mol Sci. 2024 Nov 8;25(22):12028. doi: 10.3390/ijms252212028 (PMC11593768; doi:10.3390/ijms252212028)
Supplement: Supplementary file 1 [file ijms-25-12028-s001.zip]

Archive with 1 entries (1 files):
- ijms-3274134-supplementary.pdf
